# Supplementary material for: Alginate- and κ-carrageenan-supported asymmetric organocatalysts: preparation, characterization, and catalytic activity for Friedel–Crafts alkylation
Source: RSC Adv. 2025 Aug 28;15(37):30865–71. doi: 10.1039/d5ra05785j (PMC12395031; doi:10.1039/d5ra05785j)
Supplement: RA-015-D5RA05785J-s001 [file RA-015-D5RA05785J-s001.xyz]

46
Car_1unit_wb97xd
C      -5.042200   -0.828400    0.141800
C      -4.970500    0.692300    0.376900
C      -3.589400    1.018500    0.957100
C      -2.527900    0.584500   -0.042100
C      -2.645800   -0.934200    0.181500
C      -2.675400   -0.978400    1.706100
O      -6.074900   -1.050100   -0.770700
O      -5.149700    1.403200   -0.821300
O      -3.376000    0.202400    2.108700
O      -1.288500    1.131200    0.373200
O      -3.862100   -1.366500   -0.423100
C      -0.230100    0.887400   -0.464500
C       0.893400    1.873000   -0.168500
C       2.130800    1.518500   -0.999000
C       2.508900    0.039600   -0.878200
C       1.272600   -0.837300   -1.069900
C       1.531600   -2.317200   -0.809100
O       0.457200    3.166500   -0.494400
O       3.141700    2.397900   -0.576200
O       3.039100   -0.206900    0.450200
O       0.240900   -0.430400   -0.214400
O       0.414400   -3.120200   -1.103100
S       4.621900   -0.309700    0.614900
O       4.885300   -1.844600    0.197500
O       4.885000   -0.155800    2.016800
O       5.278700    0.461100   -0.411800
H      -5.251900   -1.336200    1.094600
H      -5.744000    0.953900    1.114200
H      -3.501800    2.068200    1.242400
H      -2.766400    0.878600   -1.068300
H      -1.847300   -1.532400   -0.253500
H      -1.653900   -0.953800    2.100000
H      -3.192500   -1.862700    2.092000
H      -5.961100   -1.942200   -1.122100
H      -0.536700    0.965500   -1.525500
H       1.143500    1.778000    0.897400
H       1.874600    1.690400   -2.058800
H       2.427200   -2.631900   -1.366800
H       1.210800    3.753600   -0.347500
H       4.717100   -2.406500    0.972000
H       3.992600    2.130100   -0.950700
H       1.729300   -2.450300    0.256400
H       0.260100   -3.094500   -2.055000
H       3.271000   -0.221600   -1.619700
H       0.965200   -0.709600   -2.126500
H      -5.752600    0.865200   -1.356800

80
Car_R1_wb97xd
C       5.545500    0.816300   -0.815400
C       5.121700    1.299500    0.586000
C       3.600400    1.148200    0.716600
C       3.230700   -0.307800    0.490200
C       3.464800   -0.344300   -1.032300
C       2.803900    0.961700   -1.460100
O       6.903000    0.508700   -0.738400
O       5.748600    0.546300    1.588800
O       2.971100    1.859900   -0.351700
O       1.887300   -0.504000    0.886500
O       4.874500   -0.355200   -1.238700
C       1.374800   -1.747700    0.556000
C       0.387700   -2.225000    1.610800
C      -0.286100   -3.505300    1.107800
C      -0.971900   -3.235000   -0.233300
C       0.135100   -2.785000   -1.202600
C      -0.358800   -2.464600   -2.611000
O       1.084600   -2.490000    2.799100
O      -1.035300   -4.112500    2.133100
O      -1.881500   -2.125900   -0.265400
O       0.728000   -1.599600   -0.698000
O       0.656500   -1.893400   -3.396200
S      -3.108400   -1.886200    0.787700
O      -4.002500   -1.083900   -0.082100
O      -2.545600   -1.066000    1.865000
O      -3.587000   -3.213800    1.163000
H       5.369700    1.620000   -1.546100
H       5.385800    2.365100    0.664700
H       3.232900    1.543600    1.665400
H       3.893100   -0.996800    1.020000
H       3.060500   -1.215000   -1.549300
H       1.739300    0.804000   -1.647500
H       3.261100    1.390900   -2.357000
H       7.112700   -0.057300   -1.492400
H       2.187300   -2.490400    0.466700
H      -0.384300   -1.458700    1.757200
H       0.513500   -4.225100    0.877500
H      -0.667100   -3.399200   -3.091900
H       0.486100   -3.054700    3.312300
H      -1.978200   -3.880200    2.061600
H      -1.236600   -1.810800   -2.550900
H       0.668900   -0.953000   -3.165500
H      -1.489800   -4.135500   -0.584500
H       0.896700   -3.578200   -1.266300
H       6.604300    0.280000    1.217600
H      -3.156000    0.264500   -0.211300
N      -2.660900    1.202000   -0.314000
C      -1.202700    0.989700   -0.596500
C      -3.284400    1.926000   -1.479100
H      -2.781700    1.697700    0.576300
C      -1.179500    1.032100   -2.114200
C      -0.293700    2.074600    0.012200
H      -0.929500   -0.009000   -0.250800
N      -2.372400    1.526700   -2.543500
C      -4.701400    1.409200   -1.699200
C      -3.269300    3.434500   -1.234100
O      -0.244000    0.715300   -2.827300
H       0.710400    1.651300    0.093400
H      -0.211500    2.923800   -0.675100
C      -0.765400    2.560500    1.362000
C      -2.670700    1.734700   -3.943300
H      -5.296700    1.563100   -0.794800
H      -5.176100    1.962600   -2.513800
H      -4.699500    0.341600   -1.927900
H      -3.895000    3.691100   -0.373600
H      -3.673400    3.949700   -2.110000
H      -2.257800    3.803000   -1.055300
C      -0.965000    1.662800    2.415400
C      -1.038600    3.915300    1.569600
H      -2.857700    2.793100   -4.154700
H      -3.539300    1.144000   -4.247700
H      -1.798300    1.406300   -4.509700
C      -1.430600    2.112500    3.646000
H      -0.779700    0.604400    2.269100
C      -1.490000    4.368700    2.806000
H      -0.881800    4.625200    0.760000
C      -1.690000    3.466400    3.846600
H      -1.587600    1.398300    4.447500
H      -1.687600    5.426500    2.953500
H      -2.049300    3.816600    4.809400

80
Car_S1_wb97xd_v2
C       6.226400   -2.387400   -0.525300
C       6.843000   -0.996300   -0.766200
C       5.741400   -0.076300   -1.304900
C       4.627200    0.009600   -0.272600
C       4.041300   -1.397500   -0.489700
C       4.000200   -1.436100   -2.014000
O       7.072600   -3.062200    0.358100
O       7.362600   -0.455700    0.421500
O       5.149200   -0.701300   -2.444700
O       3.758000    1.056600   -0.656900
O       4.948000   -2.341100    0.077000
C       2.716200    1.304400    0.206800
C       2.150900    2.697600   -0.040200
C       0.937300    2.900100    0.875400
C      -0.103100    1.807300    0.661500
C       0.569700    0.435500    0.782900
C      -0.385500   -0.670500    0.361500
O       3.127800    3.658200    0.264600
O       0.455800    4.215400    0.777800
O      -0.672400    1.879000   -0.658200
O       1.702600    0.340300   -0.045700
O      -0.004600   -1.971200    0.742800
S      -2.183800    2.502200   -0.807400
O      -3.003400    1.737500    0.191000
O      -2.525700    2.136300   -2.177300
O      -2.072900    3.918300   -0.480900
H       6.157600   -2.927100   -1.481300
H       7.628100   -1.106500   -1.529200
H       6.127800    0.902100   -1.595200
H       5.002000    0.155200    0.744800
H       3.073200   -1.571800   -0.024800
H       3.090400   -0.943600   -2.373200
H       4.045800   -2.455300   -2.411700
H       6.563800   -3.788900    0.739500
H       3.048900    1.215900    1.259000
H       1.837000    2.751200   -1.093000
H       1.300600    2.786100    1.908300
H      -1.374900   -0.416300    0.760900
H       2.641000    4.491800    0.348000
H      -0.294200    4.249300    0.156300
H      -0.416000   -0.663200   -0.732300
H      -0.078600   -2.016700    1.705800
H      -0.900600    1.888500    1.406700
H       0.848600    0.293000    1.842900
H       7.666000   -1.214800    0.942500
H      -3.320700    0.302700   -0.370800
N      -3.447800   -0.676800   -0.798500
C      -3.757000   -1.733400    0.219500
C      -4.531000   -0.667700   -1.867500
H      -2.551900   -0.878400   -1.246100
C      -4.847300   -2.557100   -0.458900
C      -4.218700   -1.193900    1.583700
H      -2.865700   -2.354900    0.344100
N      -5.159400   -1.962200   -1.639700
C      -3.874900   -0.572000   -3.238000
C      -5.478900    0.499100   -1.606500
O      -5.332700   -3.566400    0.007000
H      -4.865600   -1.973200    2.002000
H      -4.839700   -0.303700    1.437300
C      -3.091300   -0.903400    2.550100
C      -6.202000   -2.475800   -2.501900
H      -3.275100    0.341200   -3.288400
H      -4.641700   -0.522400   -4.015500
H      -3.246800   -1.449300   -3.428200
H      -4.942500    1.443900   -1.718100
H      -6.295600    0.475000   -2.332700
H      -5.907700    0.440700   -0.601700
C      -2.322400   -1.959900    3.050300
C      -2.793200    0.398100    2.952800
H      -7.050400   -1.785500   -2.552200
H      -5.819000   -2.652700   -3.511000
H      -6.537500   -3.420400   -2.071700
C      -1.257500   -1.716900    3.913400
H      -2.561300   -2.982500    2.765200
C      -1.725400    0.643700    3.814200
H      -3.368800    1.229100    2.558700
C      -0.949900   -0.409200    4.289600
H      -0.677200   -2.548300    4.303900
H      -1.500000    1.664200    4.109500
H      -0.119400   -0.216700    4.961800
